# Supplementary material for: Improved Mechanical, Thermal, and Hydrophobic Properties of PLA Modified with Alkoxysilanes by Reactive Extrusion Process
Source: Polymers (Basel). 2021 Jul 27;13(15):2475. doi: 10.3390/polym13152475 (PMC8347007; doi:10.3390/polym13152475)
Supplement: Supplementary file 1 [file polymers-13-02475-s001.zip]

Archive with 1 entries (1 files):
- polymers-1298937 supplementary final c.pdf
